# Supplementary material for: Comparison of Phosphonium and Sulfoxonium Ylides in Ru(II)-Catalyzed Dehydrogenative Annulations: A Density Functional Theory Study
Source: Molecules. 2025 Apr 23;30(9):1883. doi: 10.3390/molecules30091883 (PMC12074449; doi:10.3390/molecules30091883)
Supplement: Supplementary file 1 [file molecules-30-01883-s001.zip]

Archive with 1 entries (1 files):
- molecules-3535158-supplementary.pdf
